# Supplementary material for: Templated Synthesis of Diamond Nanopillar Arrays Using Porous Anodic Aluminium Oxide (AAO) Membranes
Source: Nanomaterials (Basel). 2023 Feb 27;13(5):888. doi: 10.3390/nano13050888 (PMC10004781; doi:10.3390/nano13050888)
Supplement: Supplementary file 1 [file nanomaterials-13-00888-s001.zip]

Archive with 1 entries (1 files):
- nanomaterials-2228108-supplementary.pdf
